# Supplementary material for: Reframing Nutraceuticals in Knee Osteoarthritis with Sarcopenia: A Muscle–Joint-Centered Narrative Review
Source: Nutrients. 2026 Jun 10;18(12):1871. doi: 10.3390/nu18121871 (PMC13304766; doi:10.3390/nu18121871)
Supplement: Supplementary file 1 [file nutrients-18-01871-s001.zip]

Archive with 1 entries (1 files):
- nutrients-4360711-supplementary.pdf
